# Supplementary material for: Abscisic Acid Inhibits Asymbiotic Germination of Immature Seeds of Paphiopedilum armeniacum
Source: Int J Mol Sci. 2020 Dec 15;21(24):9561. doi: 10.3390/ijms21249561 (PMC7768472; doi:10.3390/ijms21249561)
Supplement: Supplementary file 1 [file ijms-21-09561-s001.zip]

Archive with 1 entries (1 files):
- ijms-1007612-supplementary.xlsx
