# Supplementary material for: Abscisic Acid Inhibits Asymbiotic Germination of Immature Seeds of Paphiopedilum armeniacum
Source: Int J Mol Sci. 2020 Dec 15;21(24):9561. doi: 10.3390/ijms21249561 (PMC7768472; doi:10.3390/ijms21249561)
Supplement: Supplementary file 1 [file ijms-21-09561-s001.zip › ijms-1007612-supplementary.xlsx]

## Sheet: Table S1
	The ID of unigene	66DAP	87DAP	108DAP	122DAP	150DAP	Unigene gene(accord DEG selected ) sequence
ABA biosynthesis gene
K09840/NCED	TRINITY_DN39125_c0_g1	4.34767	8.12733	11.7873	11.7497	11.9807	AGAGAAGATGTGCACATTCCACAATCATTATACATAGAACATATGCATGAAATTTACAAC AGAGGAAGAAGGGCAGGGTAGCCCCTTTCTTTCCCATACAAGCTCCCCACTATTCCACAG AAACAGAGGGAAGGAGCTATCATGTATTGCAACATTCTCAACAGAAGCCAGAAAAGAAGA AGAGATAAAAAATAACAGAGGCCAGCTGAGCTCCGCATACCAATAGCTACAGCGACAGAA GCTACAAGCTGGTTCTCAACATATAAAACTAACGGTTCCTAACCGCTACCACCACTACTG AAGAGCTGGAGGAAAACTCCGGGGACCTCAACAATCCCTCTGGTAAGCTTCTCCTCCCTC TAAGAAGTGAATGACATAACTCATATACAGAGA…
	TRINITY_DN35083_c1_g4	0	0	0.161	0.158	0.192667
	TRINITY_DN14732_c0_g1	0	0.140333	0	0	0.275333
	TRINITY_DN29382_c1_g1	0.022	0.105	0.063	0.147333	0.465
	TRINITY_DN23597_c0_g1	0.0373333	0.089	0.0556667	0.085	0.301667
	TRINITY_DN19884_c0_g1	0.0583333	0.201333	0	0.187667	0.166
	TRINITY_DN2443_c0_g2	0.0833333	0.185667	0	0.0816667	0.444333
	TRINITY_DN68017_c0_g1	0.125	0	0.114	0.0493333	0.348333
	TRINITY_DN20605_c1_g1	0.185667	0.446	0	0	0
	TRINITY_DN39125_c0_g2	0.537667	0.431333	0.183	0.0656667	0.0106667
	TRINITY_DN39125_c0_g3	1.696	1.70533	1.56467	2.09167	0.399333
	TRINITY_DN50482_c0_g4	2.03267	2.20267	1.60033	1.87267	0.466667
	TRINITY_DN50482_c0_g3	3.703	5.82233	8.901	7.34767	8.08833
	TRINITY_DN37990_c1_g1	8.73333	7.73233	10.0307	9.17833	9.20033
	TRINITY_DN50482_c0_g2	18.7877	29.0847	20.1297	21.987	13.4207
ABA catabolism gene
K09843/CYP707A	TRINITY_DN43808_c1_g1	19.9123	16.139	14.671	31.5123	55.0627	AGACCAACAAATATTAAGATATTTTTTACAAGGTAATTTTTCAGTTATGTAATTAGCCGC ATTATCTGTGACCTTACGCATAATATCGCCAGCTCCTTAGGTGGACGCGGACGACCGGTT CGGTCCGGGTCGGCTGGTTCACACCGGTTCATGCTGATTTGCATAGATTTTTTTTTTAAA CTCGATGCAGATGAGATCGTTCGGGGATGGAATGCCTTGAGCTTAGCTTAAAGAGTCAAC TAAATTTTGAGGGTCGTTACGTCCACCGATGAAGTCTAATATTTAAACTAGGTAGGCTAA GAAAAATGTTAATCCAATTGACTTTACGGCAGGAAATGCAGGTTAATGTCAACTTTATAA TTTTTTTTTTAAATGGGTAGGAATAGGATAGTT…
	TRINITY_DN56665_c0_g1	1.122	3.871	22.319	62.114	69.696	GGAAGCTACTAGGTAGTCGTGTCCATATTAATATTGTCTTCCTCTTCCCAGTCTGCCTCG CGGCGCTCCACCAAAAGGCCACGCCTCCTTAATCAAATGCTGTAAATATATAAATGGACA TCTATATAGTTTATTATAATATCACTAATCCTGATTAATGAATGGCGGATCGCTCTCTAT ATAAACCCAGGCCCTTCGCCTCTATTTCAATTCTCACATCTTACACAAGGAAGAGATATA TAAGCCGCATATATATAACATTGGGATGAAGGATATGGATGCCTGCATGAGTGTAGTAGT ACTAGTAATCTTCCTTCTTGTGGCCGCAGCCCATCTCTTGAGAAAGCAGGGGAAGAGGAA GCAACTTCGGAAGCTGCCGCCGGGTTCCATGGG…
	TRINITY_DN28075_c0_g1	0.0776667	0.047	0.0876667	0.183667	0.539
	TRINITY_DN56665_c0_g6	0.619667	0	0	0	0.0743333
	TRINITY_DN56665_c0_g4	0.642667	0.034	0	0	0
	TRINITY_DN47606_c1_g1	1.21867	1.35133	3.73667	1.258	0.91
	TRINITY_DN43808_c1_g2	7.98567	10.632	5.01633	4.48733	4.62567
	TRINITY_DN22372_c0_g1	0.796667	0.684	0.918667	2.11333	1.74133
GA biosynthesis gene
K05282/GA20 OX	TRINITY_DN45925_c1_g1	1.12467	0.612667	6.94133	16.361	15.4667	GGGTTTCTTTTCATTTATTATTATCAGTCTTCTGGATACTTTTCATAGCCAGCTAGATCC CAGAGAAAGAGCAGGAGCTCGAGGAAGAGTAGAAGACAAGGAAAGAAAAGTCATATAAAA ACATGTAAATTAGAAGAAAAAAACTATTAGAAAATTTTAATTATTTCCCAATGGTCCTCT GTATCCACTTGGAGAATGCGTCCATTGTATTCATATCTGATCTGTAATGCTTCTGAGTAA ATTCCAGCAGGGCCGACCAAGTAAAGTCGGGATACACCCTTGGGTTTTCCCGGTCGACCA GCTCGCCCGGCGGCTGCACCACCTTTTCCATCTCCGGGCTTAGGAAGAAAGCCAGCGATT TCCTAGGAGACACATTGTTCACCACCGCGCGGT…
	TRINITY_DN59645_c0_g1	2.95667	1.071	0.563667	3.10767	1.35233
K04124/GA3 OX	TRINITY_DN55567_c1_g1	0.701333	0.675333	1.94333	5.18367	6.41333	TGATTTTTAAATAAAATTAATATCCCTAATAGAACCCAATAAAAGGGTTTATGATAAAAT TAAAATTAGACAATTTATATTCACACGTATCGGTTTGATTCACCTAAATATCAGTTTCCG GAATATTCCTAAAATAAAATCATTTTTCTAACCAAAAAAGTTTTCGAGTCCAAATCATTT GCTACTATCATCCGATAAAGTTTGTCCATGCTCTATCAAATGAAAACAAAAATGAAAATA GAAGAAAAAAAAGGCAGGGATGAAAAAAAAAAAGAAACAAACAAATAAATCCTATTTTCT ATTTTCAGATATTTCCAACACAGCTATTCAAATTTTTATTTATGAGTCCTTTTTCTGATT TCTTCTCCTGTAATTTAACTGAATCCAACGCCT…
	TRINITY_DN55567_c1_g7	0.422	0.234	0.0313333	0.536333	0.421
GA catabolism gene
K04125/GA2 OX	TRINITY_DN58233_c1_g3	2.88133	0.783333	0.302333	0	0	ACTTTTCATAATATGTACTTCAGAAATTAGACTTAATTCTGCTACCTATTTCCAGGAATG GCAACTACATGAATCTTCAGCTAACGTATAGTTAATTACTTACATTAAGCAGAAGCCTGC AATTTGCATTACATGCCCACCCACACTTCATCTCCACACAAAAAACTAGAAACAAAACTA GGGTTTTGCTTTCAGGGAGAATACGGGCCCTGCCACCTTCACTCTTAAACAAAAAGCTTG TGAACTGTTATGTCTTGAAGACTTGAACATCGCCCTCATCAGCATCTATTTTGAATTTAT CAAGGCGATTCTGCCCAAGCTTCAGTGAGTACATGGCCTTCTTGTACTCAGACCAGGTGA AGGATTTGTAGCGTCGAGGATTTTCAGCTGTGA…
	TRINITY_DN65681_c0_g1	0.248667	0.114	0.112667	0.249	0.0366667
	TRINITY_DN36170_c2_g3	0.38	0.223	0.262333	0.562667	0.209
	TRINITY_DN31583_c0_g1	0.371	0.206667	0.339	2.24667	1.20367

## Sheet: Figure S1
									Compound Name:	IAA 1 (176.2 / 129.8)
									Expected RT:	5.45
									Area Counts:	3410000
									ISTD Area Counts:	N/A
									Amount:	32.80 (ng/mL)
									Compound Name:	ZR 2 (220.4 / 136.0)
									Expected RT:	4.17
									Area Counts:	9563
									ISTD Area Counts:	N/A
									Amount:	0.10 (ng/mL)
									Compound Name:	ABA 1 (263.1 / 153.0)
									Expected RT:	6.55
									Area Counts:	300700
									ISTD Area Counts:	N/A
									Amount:	21.09 (ng/mL)
									Compound Name:	GA3 2 (345.2 / 143.0)
									Expected RT:	4.97
									Area Counts:	1396
									ISTD Area Counts:	N/A
									Amount:	0.31 (ng/mL)

## Sheet: Figure S2
	Sample	Concentration (ng/μl)	A260/A280	A260/A230	RIN
	66DAP-1	218	2.18	2.14	8.4
	66DAP-2	260	2.32	2.41	8.5
	66DAP-3	186	2.21	3.21	8.5
	66DAP-4	362	2.16	2.41	8.6
	87DAP-1	234	2.6	2.92	7.9
	87DAP-2	108	2.16	2.46	7.6
	87DAP-3	154	2.49	2.75	7.7
	87DAP-4	232	2.52	2.19	7.8
	108DAP-1	216	2.2	2.35	7.7
	108DAP-2	186	2.33	2.74	6.5
	108DAP-3	170	2.66	2.5	7.7
	108DAP-4	168	2.21	2.63	7.6
	122DAP-1	114	2.38	2.48	7.4
	122DAP-2	262	2.22	2.3	7.9
	122DAP-3	194	2.31	2.26	7
	122DAP-4	138	2.66	2.46	6.5
	150DAP-3	172	2.1	2.32	6.9
	150DAP-1	160	2.6	2.58	7
	150DAP-2	70	3.5	3.5	7.3
	150DAP-3	298	2.29	2.33	7.2
